# Supplementary material for: Deciphering Metazoan Community Dynamics Using eDNA in a Human-Impacted Gulf Ecosystem: Spatiotemporal Patterns and Environmental Drivers
Source: Animals (Basel). 2026 Apr 26;16(9):1322. doi: 10.3390/ani16091322 (PMC13162636; doi:10.3390/ani16091322)
Supplement: Supplementary file 1 [file animals-16-01322-s001.zip]

Archive with 1 entries (1 files):
- animals-4252091-supplementary.pdf
